# Supplementary material for: Limited nasal IFN production contributes to delayed respiratory virus clearance and suboptimal vaccine responses
Source: JCI Insight. 2025 Sep 16;10(20):e182836. doi: 10.1172/jci.insight.182836 (PMC12581673; doi:10.1172/jci.insight.182836)
Supplement: Supporting data values [file jciinsight-10-182836-s204.xlsx]

## Sheet: Fig 1A
Day 1	Day 5	Day 7	Day 10	Day 14
3.05648	2.18709	1.45159	1.45159	1.45159
2.94495	2.76592	1.45159	1.45159	1.45159
3.07169	2.14267	1.45159	1.45159	1.45159
3.18142	2.22185	1.45159	1.45159	1.45159
3.09108	2.30103	1.45159	1.45159	1.45159
3.33206	2.22185	1.45159
3.30821	2.07572	1.45159
	2.25403	1.45159
	2.43573	1.45159

## Sheet: Fig 1B
Day 1	Day 5	Day 7	Day 10	Day 14
4.96579	2.92442	2.46919	1.44743	1.44743
4.32906	2.92537	2.0368	1.44743	1.44743
4.70944	2.92082	2.54098	1.44743	1.44743
4.10534	2.6376	2.18339	1.44743	1.44743
4.1549	2.80237	2.91148	1.44743	1.44743
		2.5594
		2.52288
		2.79091

## Sheet: Fig 1C
Lung			NT
3h	6h	12h	3h	6h	12h
2.34679	3.35397	3.16273	1.40894	1.76592	2.79395
2.52288	3.27621	3.27621	1.54516	1.79588	2.68473
2.4437	3.18142	3.26885	1.45593	1.80967	2.85867
2.52288	3.1383	3.12494	1.55674	1.8819	2.59346

## Sheet: Fig 1D
	CXCL9			CXCL10			IL-6			IFNγ			MCP-1 (CCL2)			MIP-1α (CCL3)			MIP-1β			IL-2			IL-1β			IL-5			TNFα			IL-17A			IFNβ			IL-12p70			IL-28 (IFNλ-2/3)			IL-10
Lung	316.234	88.0162	304.927	182.867	90.0577	126.65	86.9236	68.2136	51.1207	19.3564	22.4851	41.9636	244.036	134.699	147.549	37.0421	25.1187	47.3611	14.9098	10.0312	22.3962	3.30348	1.39108	1.42822	4.61496	5.38857	7.19375	51.0406	11.2873	3.23828	17.0654	8.5799	20.8358	1.13525	1.13525	1.13525	10.6689	8.00781	8.00781	1.13051	1.13051	1.13051	89.3517	60.4862	76.56	42.3422	65.9055	10.0962
NT	51.0557	21.5222	52.2044	9.46204	6.09531	4.63483	6.63333	5.39372	5.46875	1.14695	1.14695	1.14695	12.5697	12.5697	8.09933	1.98226	0.818871	1.16486	0.988876	0.988876	0.988876	19.2816	17.3414	5.78739	4.21309	3.37029	3.37029	3.23828	3.23828	3.23828	3.23103	3.23103	3.23103	5.15092	3.88721	1.13525	23.1805	12.7421	8.00781	1.13051	1.13051	1.13051	29.1769	29.1769	29.1769	11.5109	20.177	8.64917

## Sheet: Fig 1E, 1F
Ifng		Ifnb1		Ifnl3		Mx1		Irf9
Lung	NT	Lung	NT	Lung	NT	Lung	NT	Lung	NT
20.6819	2.22572	404.773	20.5685	4014.11	0.070815	68109.1	36.0599	73.3025	1.92684
52.7358	13.3613	275.832	10.6454	2187.04	1	84106.2	60.7862	46.7579	5.5188
63.5959	19.4016	408.95	72.9842	1876.74	1	118158	93.4709	62.3908	1.90476
75.906	4.77957	355.417	31.3309	1770.92	1	135078	17.7188	37.0911	1.87027
67.7623	8.53219	696.899	37.2193	4302.43	1

## Sheet: Fig 4A, 4B
Irf3		Irf7
Lung	NT	Lung	NT
116.042	0.341029	11256.9	37.1501
67.592	0.366433	7465.94	46.8147
186.94	0.226901	22166.7	17.6104
181.821	0.156394	24495.3	3.28107

## Sheet: Fig 4C
IRF3	IRF7
0.726359	1.03178
0.212734	0.950663
0.164518	1.33637
0.146093	0.963671

## Sheet: Fig 5B
Day	Mock tx									IFNλ Tx
0	1	1	1	1	1	1	1	1	1	1	1	1	1	1	1	1	1	1
1	0.933333	0.925926	0.947917	0.924242	0.898396	0.914286	0.899441	0.969543	0.909548	0.932692	0.897436	0.892308	0.851064	0.897849	0.901408	0.884058	0.902857	0.945355
2	0.907692	0.94709	0.9375	0.888889	0.935829	0.942857	0.938547	0.964467	0.899497	0.942308	0.912821	0.892308	0.87766	0.946237	0.887324	0.869565	0.914286	0.928962
3	0.892308	0.899471	0.859375	0.79798	0.84492	0.891429	0.815642	0.893401	0.844221	0.841346	0.85641	0.871795	0.824468	0.930108	0.868545	0.859903	0.874286	0.923497
4	0.907692	0.910053	0.875	0.80303	0.86631	0.874286	0.793296	0.908629	0.864322	0.850962	0.892308	0.897436	0.851064	0.908602	0.882629	0.835749	0.891429	0.95082
5	0.887179	0.830688	0.90625	0.777778	0.887701	0.897143	0.810056	0.883249	0.834171	0.774038	0.882051	0.94359	0.867021	0.913978	0.868545	0.801932	0.857143	0.934426
6	0.866667	0.846561	0.895833	0.752525	0.882353	0.868571	0.793296	0.812183	0.753769	0.764423	0.871795	0.938462	0.840426	0.897849	0.84507	0.772947	0.822857	0.901639
7	0.820513	0.809524	0.833333	0.782828	0.935829	0.862857	0.837989	0.822335	0.80402	0.860577	0.861538	0.974359	0.808511	0.935484	0.84507	0.869565	0.874286	0.928962
8							0.938547	0.873096	0.824121							0.913043	0.897143	0.983607
9							1.00559	0.964467	0.879397							0.937198	0.96	1.01093
10							1.01676	0.984772	0.9799							0.966184	1.02857	0.994536

## Sheet: Fig 5C
D7 NT		D10 NT
Mock tx	IFNλ tx	Mock tx	IFNλ tx
3.50864	2.42221	0.948847	0.948847
3.18046	1.84946	0.948847	0.948847
3.22185	2.08715	0.948847	0.948847
2.87197	0.948847	0.948847	0.948847
2.59346	1.61979	0.948847	0.948847

## Sheet: Fig 5D
CD8		M94
Mock tx	IFNλ tx	Mock tx	IFNλ tx
8.42	18.6	8.16	8.14
8.95	12.1	10.9	11.6
6.24	14.8	8.2	15.7
6.69	10.7	7.49	15.9
4.22	15.3	9.58	11.4
	Mock tx					IFNλ tx
PD1	78.3	78	66.7	71.9	72.4	83.8	81.5	92	100	89.3
Tim3	65.2	57.4	60	60.9	43.8	76.2	79.3	72.1	64.5	65.3
Lag3	8.7	6.38	6.67	5.26	8.74	16.2	14.4	14.8	10.9	12.5

[truncated: 46 more sheets: Fig 5E, Fig 5F, Fig 5G, Fig 6B, Fig 6C, 6D, Fig 6E-G, Fig 6H, Fig 6I, Fig 7, Fig 8C, 8D, Fig 8E, Fig 8F, 8G, Fig 8H, Fig S1A, Fig S3, Fig S5B, Fig S6, Fig S7A,B, Fig S7C, Fig S8 …]
